# Supplementary material for: Laser Therapy for Cutaneous Kaposi Sarcoma: A Systematic Review and Meta-Analysis
Source: Cancers (Basel). 2025 Nov 20;17(22):3708. doi: 10.3390/cancers17223708 (PMC12651361; doi:10.3390/cancers17223708)
Supplement: Supplementary file 1 [file cancers-17-03708-s001.zip]

Archive with 1 entries (1 files):
- cancers-3969609-supplementary.pdf
